# Supplementary material for: MiRNA-Related Genetic Variations Associated with Radiotherapy-Induced Toxicities in Patients with Locally Advanced Non–Small Cell Lung Cancer
Source: PLoS One. 2016 Mar 18;11(3):e0150467. doi: 10.1371/journal.pone.0150467 (PMC4798772; doi:10.1371/journal.pone.0150467)
Supplement: S1 Table — (XLSX) [file pone.0150467.s002.xlsx]

## Sheet: 01102014_CI_LCradtox_dis_miRNA_
Supplementary Table 1. Logistic regression analysis of 233 miRNA-related SNPs and risk of esophagitis in locally-advanced lung cancer patients
SNP	Gene	Site	Chr	Position	Total	wt/wt	wt/var	var/var	Pneu>=2	Pneu<2	MOI	OR*	L95	U95	Pvalue
rs10274	RPS6KB2	binding	11	66959402	167	54	75	38	42\56\21	12\19\17	rec	0.189477	0.0699706	0.513096	0.0010648
rs1061280	SMO	binding	7	128640359	167	124	39	4	94\23\2	30\16\2	dom	0.193577	0.0709479	0.528164	0.0013438
rs1061285	SMO	binding	7	128640544	167	124	39	4	94\23\2	30\16\2	dom	0.193577	0.0709479	0.528164	0.0013438
rs3124591	NOTCH1	binding	9	138510218	165	37	89	39	30\67\21	7\22\18	add	0.385031	0.198699	0.7461	0.0046878
rs1133043	GPR30	binding	7	1099831	167	73	79	15	53\58\8	20\21\7	rec	0.159157	0.0393388	0.643915	0.0099593
rs16950113	SMAD7	binding	18	44700587	167	146	20	1	108\10\1	38\10\0	dom	0.22968	0.070048	0.753096	0.0151831
rs713065	FZD4	binding	11	86335168	167	46	96	25	31\65\23	15\31\2	add	2.36287	1.1424	4.88723	0.0203953
rs2740351	GEMIN4	processing	17	590176	167	45	87	35	28\61\30	17\26\5	add	2.14725	1.11786	4.12457	0.0217617
rs7813	GEMIN4	processing	17	594936	167	45	87	35	28\61\30	17\26\5	add	2.14725	1.11786	4.12457	0.0217617
rs2075993	E2F2	binding	1	23708951	167	43	88	36	29\68\22	14\20\14	rec	0.318894	0.113461	0.896287	0.0301866
rs7588	PLK1	binding	16	23588666	167	93	67	7	73\42\4	20\25\3	dom	0.400066	0.173952	0.920094	0.0310878
rs573010	RNASEN	processing	5	31480191	167	88	68	11	60\56\3	28\12\8	rec	0.136976	0.0224504	0.835735	0.031206
rs1052133	OGG1	binding	3	9773773	167	100	56	11	67\43\9	33\13\2	add	2.33646	1.07032	5.10037	0.0331234
rs4690150	FGF5	binding	4	81430594	167	85	68	14	56\52\11	29\16\3	dom	2.52885	1.06408	6.00997	0.0356766
rs2248718	ATP6V1C1	binding	8	104151483	167	113	43	11	86\28\5	27\15\6	add	0.491095	0.246778	0.977294	0.0428282
rs4246215	FEN1	binding	11	61320875	166	78	69	19	50\54\14	28\15\5	dom	2.50573	1.0297	6.09758	0.0429218
rs10149095	DICER1	processing	14	94663960	167	109	43	15	77\31\11	32\12\4	add	2.06812	0.992889	4.30776	0.0522701
rs10518679	BMF	binding	15	38169733	167	122	40	5	85\29\5	37\11\0	dom	2.78401	0.983636	7.87964	0.0537455
rs1043180	NEIL2	binding	8	11682230	167	121	45	1	81\37\1	40\8\0	dom	2.78637	0.978627	7.93342	0.0549217
rs1047312	SULT1C1	binding	2	108292212	167	74	26	67	56\17\46	18\9\21	add	0.626873	0.386949	1.01556	0.0577958
rs352222	FZD3	binding	8	28477700	167	58	73	36	38\52\29	20\21\7	add	1.75523	0.977947	3.1503	0.0593975
rs7210080	SSTR2	binding	17	68678697	167	94	60	13	69\43\7	25\17\6	rec	0.245816	0.0571517	1.05728	0.0594123
rs12125947	CDC7	binding	1	91763075	167	49	87	31	33\61\25	16\26\6	rec	3.30407	0.945594	11.545	0.0611616
rs10472999	UGT3A2	binding	5	36103778	167	76	76	15	60\50\9	16\26\6	add	0.563568	0.305037	1.04122	0.0670997
rs2453994	ATP6V1C1	binding	8	104152827	167	87	63	17	64\45\10	23\18\7	rec	0.289028	0.0762889	1.09501	0.0677882
rs2279575	E2F7	binding	12	75941475	167	55	85	27	35\60\24	20\25\3	rec	4.33112	0.886969	21.1491	0.0700302
rs9980	NQO1	binding	16	68294969	167	120	41	6	89\26\4	31\15\2	dom	0.447859	0.18117	1.10713	0.0819334
rs3743342	SMAD3	binding	15	65272721	167	97	56	14	72\38\9	25\18\5	add	0.564571	0.295002	1.08047	0.0843005
rs502267	RNASEN	processing	5	31427481	167	105	56	6	77\38\4	28\18\2	dom	0.446694	0.178274	1.11926	0.0855138
rs11160231	DICER1	processing	14	94681050	167	110	46	11	78\35\6	32\11\5	rec	0.226436	0.0408999	1.25363	0.0889277
rs1884056	BCL2L2	binding	14	22836431	167	87	66	14	59\48\12	28\18\2	rec	5.94217	0.752595	46.9168	0.0909585
rs11655950	IGF2BP1	binding	17	44484120	167	78	78	11	53\57\9	25\21\2	add	1.81681	0.906408	3.64161	0.0923784
rs12900401	SMAD3	binding	15	65273644	167	145	22	0	101\18\0	44\4\0	dom	3.3282	0.809031	13.6916	0.0956549
rs3087833	GEMIN4	processing	17	604480	167	80	73	14	54\53\12	26\20\2	add	1.79134	0.896067	3.58108	0.0990532
rs3742330	DICER1	processing	14	94623115	167	139	26	2	97\21\1	42\5\1	dom	2.71189	0.820202	8.9665	0.102025
rs11076	SETD1A	binding	16	30903029	167	60	78	29	46\53\20	14\25\9	add	0.602072	0.324877	1.11578	0.106978
rs2741	GHRHR	binding	7	30982090	167	131	33	3	95\22\2	36\11\1	dom	0.433291	0.156591	1.19892	0.10727
rs8006416	DICER1	processing	14	94686815	167	140	25	2	98\20\1	42\5\1	dom	2.6672	0.800796	8.88361	0.110024
rs1051424	RPS6KB1	binding	17	55379106	167	120	44	3	83\33\3	37\11\0	dom	2.20584	0.834778	5.82875	0.110555
rs11958935	RNASEN	processing	5	31546515	167	57	77	33	36\60\23	21\17\10	dom	2.00969	0.852158	4.73955	0.110826
rs1425486	PDGFC	binding	4	157903135	167	72	73	22	53\51\15	19\22\7	rec	0.35838	0.101231	1.26874	0.111623
rs2286928	DGCR8	processing	22	18478521	167	152	15	0	106\13\0	46\2\0	dom	4.09491	0.716173	23.4137	0.113034
rs7958377	E2F7	binding	12	75940098	167	130	33	4	92\23\4	38\10\0	dom	2.33927	0.814537	6.71816	0.114369
rs11089328	DGCR8	processing	22	18459603	167	57	81	29	44\53\22	13\28\7	rec	2.53893	0.780524	8.25878	0.121568
rs5973822	ATG4A	binding	X	107283614	167	158	7	2	114\4\1	44\3\1	dom	0.254066	0.0444295	1.45285	0.123534
rs3747240	SMC1L2	binding	22	44118888	167	145	21	1	101\17\1	44\4\0	dom	3.09497	0.717847	13.3438	0.129688
rs281437	ICAM1	binding	19	10258238	167	95	63	9	64\48\7	31\15\2	dom	1.96476	0.816018	4.73064	0.131952
rs13183642	RNASEN	processing	5	31546863	167	93	62	12	60\49\10	33\13\2	add	1.69805	0.84483	3.41296	0.137133
rs17749202	WNT11	binding	11	75575022	167	74	79	14	55\55\9	19\24\5	add	0.603551	0.30311	1.20179	0.150749
rs1106841	XPO5	processing	6	43604640	167	68	83	16	50\59\10	18\24\6	add	0.613057	0.314381	1.19549	0.151015
rs4734684	ATP6V1C1	binding	8	104151587	167	90	67	10	63\46\10	27\21\0	add	1.7123	0.8202	3.57472	0.152095
rs6504593	IGF2BP1	binding	17	44487818	167	47	81	39	36\55\28	11\26\11	dom	0.480326	0.173867	1.32695	0.157261
rs854552	PON1	binding	7	94765860	167	97	61	9	67\45\7	30\16\2	add	1.67536	0.813042	3.45225	0.161847
rs1050244	DDB2	binding	11	47217053	166	154	12	0	111\8\0	43\4\0	dom	0.344168	0.0764431	1.54954	0.164696
rs6838203	FGF5	binding	4	81428016	167	93	62	12	63\46\10	30\16\2	add	1.62725	0.81782	3.23781	0.16543
rs1131636	RPA1	binding	17	1747939	167	60	81	26	47\53\19	13\28\7	dom	0.528718	0.214027	1.30611	0.167222
rs4252745	MDM4	binding	1	202785810	167	43	81	43	34\58\27	9\23\16	dom	0.499227	0.18616	1.33878	0.167504
rs3733336	FGF5	binding	4	81426987	167	66	84	17	45\59\15	21\25\2	rec	3.371	0.600252	18.9315	0.167512
rs4647342	CASP2	binding	7	142713454	167	146	20	1	102\16\1	44\4\0	dom	2.79008	0.649413	11.987	0.167722
rs197383	DDX20	processing	1	112094555	167	128	38	1	89\29\1	39\9\0	dom	2.09033	0.733289	5.95875	0.167727
rs17024661	GSTM5	binding	1	110059887	166	152	14	0	110\8\0	42\6\0	dom	0.366874	0.0873564	1.54077	0.170829
rs2287584	RNASEN	processing	5	31458764	167	104	55	8	76\37\6	28\18\2	dom	0.545241	0.223463	1.33037	0.182622
rs2234978	FAS	binding	10	90761809	167	79	69	19	54\51\14	25\18\5	dom	1.77198	0.74988	4.18721	0.192261
rs6884823	RNASEN	processing	5	31526878	167	146	21	0	107\12\0	39\9\0	dom	0.479271	0.158077	1.4531	0.193727
rs174546	FEN1	binding	11	61326406	167	82	67	18	55\51\13	27\16\5	dom	1.76365	0.745519	4.17222	0.196532
rs7957	TNFRSF10D	binding	8	23049312	167	93	65	9	67\44\8	26\21\1	rec	4.79462	0.434228	52.9407	0.200826
rs15561	NAT1	binding	8	18124931	167	88	66	13	65\47\7	23\19\6	rec	0.373866	0.0826299	1.69158	0.201447
rs4986993	NAT1	binding	8	18125027	167	88	66	13	65\47\7	23\19\6	rec	0.373866	0.0826299	1.69158	0.201447
rs85276	DDX20	processing	1	112110854	167	127	38	2	89\28\2	38\10\0	dom	1.95107	0.693282	5.49079	0.205489
rs6886834	RNASEN	processing	5	31487206	167	106	52	9	79\32\8	27\20\1	rec	4.79496	0.423414	54.3005	0.205539
rs1051685	XRCC5	binding	2	216778621	167	122	44	1	89\30\0	33\14\1	dom	0.546305	0.212051	1.40744	0.210524
rs3805502	RNASEN	processing	5	31497777	167	97	61	9	63\49\7	34\12\2	dom	1.74477	0.729395	4.17364	0.210982
rs12226697	SIRT3	binding	11	206056	167	153	14	0	109\10\0	44\4\0	dom	0.396431	0.092884	1.69197	0.211418
rs4037	ALDH18A1	binding	10	97355810	167	64	80	23	45\57\17	19\23\6	add	1.45317	0.802091	2.63276	0.217711
rs7869402	TLR4	binding	9	119517853	167	159	8	0	113\6\0	46\2\0	dom	0.295141	0.0423188	2.05838	0.218155
rs11061209	RAN	processing	12	129930941	167	73	75	19	56\50\13	17\25\6	dom	0.583153	0.246067	1.38201	0.220561
rs4645900	BAX	binding	19	54156175	167	153	14	0	107\12\0	46\2\0	dom	3.10935	0.505382	19.1302	0.221039
rs8587	COX4NB	binding	16	84370732	167	104	56	7	76\38\5	28\18\2	dom	0.579746	0.240781	1.3959	0.223985
rs639174	RNASEN	processing	5	31469404	167	98	61	8	71\42\6	27\19\2	dom	0.586657	0.242552	1.41894	0.236618
rs10719	RNASEN	processing	5	31437204	167	102	58	7	74\40\5	28\18\2	dom	0.583306	0.238842	1.42457	0.236724
rs542912	BAG1	binding	9	33242783	167	119	47	1	82\36\1	37\11\0	dom	1.80579	0.675093	4.83025	0.239082
rs673019	RNASEN	processing	5	31464370	167	132	34	1	93\25\1	39\9\0	dom	1.91004	0.643842	5.66636	0.243466
rs7015453	NEIL2	binding	8	11657395	167	115	49	3	84\33\2	31\16\1	dom	0.586507	0.238773	1.44066	0.244547
rs7909303	NODAL	binding	10	71865850	167	93	62	12	64\46\9	29\16\3	add	1.49082	0.755027	2.94366	0.24997
rs11821102	CD44	binding	11	35209120	167	153	14	0	109\10\0	44\4\0	dom	2.6296	0.502877	13.7504	0.251997
rs1062923	GEMIN4	processing	17	595817	167	120	42	5	88\29\2	32\13\3	dom	0.569011	0.213949	1.51332	0.258557
rs10278782	CAV2	binding	7	115934637	167	104	58	5	74\43\2	30\15\3	dom	0.610254	0.257253	1.44764	0.262459
rs6058896	DNMT3B	binding	20	30859813	167	146	21	0	103\16\0	43\5\0	dom	2.24783	0.543176	9.30221	0.263681
rs2257082	XPO5	processing	6	43600556	167	78	77	12	53\58\8	25\19\4	dom	1.5987	0.701142	3.64524	0.264553
rs11641233	NQO1	binding	16	68292064	166	109	50	7	80\34\4	29\16\3	dom	0.60955	0.254656	1.45903	0.266291
rs10848238	RAN	processing	12	129928763	167	117	39	11	85\27\7	32\12\4	dom	0.610187	0.250665	1.48536	0.276463
rs7719666	RNASEN	processing	5	31556535	167	43	79	45	29\61\29	14\18\16	rec	0.615179	0.253503	1.49286	0.282777
rs5030740	RPA1	binding	17	1747350	167	106	50	11	78\34\7	28\16\4	add	0.687477	0.346457	1.36417	0.283824
rs1558496	DGCR8	processing	22	18451737	167	89	66	12	63\47\9	26\19\3	rec	2.58577	0.452535	14.775	0.285371
rs1640299	DGCR8	processing	22	18478359	167	43	82	42	27\64\28	16\18\14	dom	1.62827	0.65925	4.02163	0.290608
rs10931936	CASP8	binding	2	201852173	167	84	64	19	62\43\14	22\21\5	dom	0.628662	0.265054	1.49108	0.292178
rs213210	RING1	binding	6	33283802	167	148	18	1	107\12\0	41\6\1	dom	0.511919	0.146263	1.79171	0.294831
rs2853523	MTR	binding	1	235128821	167	59	88	20	44\59\16	15\29\4	dom	0.632223	0.267711	1.49305	0.295664
rs4905275	DICER1	processing	14	94612630	167	105	52	10	71\42\6	34\10\4	rec	0.374819	0.0595263	2.36012	0.295895
rs10770125	IGF2AS	binding	11	2125590	167	39	81	47	26\60\33	13\21\14	dom	1.64463	0.644695	4.19549	0.297765
rs2073869	TSC1	binding	9	134753637	167	120	41	6	82\33\4	38\8\2	dom	1.64715	0.64268	4.22153	0.29868
rs3025039	VEGF	binding	6	43860514	167	115	49	3	79\38\2	36\11\1	dom	1.63498	0.634394	4.21372	0.308767
rs3025040	VEGF	binding	6	43861029	167	115	49	3	79\38\2	36\11\1	dom	1.63498	0.634394	4.21372	0.308767
rs8713	CAV1	binding	7	115987033	167	113	50	4	80\37\2	33\13\2	dom	0.625013	0.252414	1.54762	0.309659
rs7051161	RPS6KA3	binding	X	20080829	167	131	20	16	93\17\9	38\3\7	rec	0.48764	0.120709	1.96997	0.313373
rs3917328	IL1R1	binding	2	102160973	167	152	13	2	109\9\1	43\4\1	dom	0.491193	0.122835	1.96418	0.314741
rs595055	EIF2C1	binding	1	36152720	167	127	38	2	89\28\2	38\10\0	dom	1.68889	0.597014	4.77771	0.323267
rs7576	GHITM	binding	10	85902586	167	122	42	3	86\30\3	36\12\0	dom	1.61782	0.613962	4.26301	0.330474
rs17452383	ARNTL	binding	11	13366947	167	126	38	3	93\24\2	33\14\1	dom	0.640143	0.26016	1.57512	0.331556
rs2071214	BIRC5	binding	17	73731186	167	154	13	0	108\11\0	46\2\0	dom	2.43589	0.399642	14.8472	0.334338
rs10779765	MTHFR	binding	1	11760598	167	89	62	16	61\45\13	28\17\3	add	1.36316	0.720817	2.5779	0.340609
rs138056	SULT4A1	binding	22	42552006	167	109	52	6	78\36\5	31\16\1	dom	0.655574	0.273905	1.56907	0.342992
rs6413492	IGFBP2	binding	2	217237196	167	158	9	0	114\5\0	44\4\0	dom	0.44401	0.0822549	2.39675	0.345259
rs2302905	RNASEN	processing	5	31441738	167	114	51	2	81\37\1	33\14\1	dom	0.638088	0.250745	1.62379	0.345806
rs1042927	RRM1	binding	11	4116505	167	145	20	2	105\12\2	40\8\0	dom	0.575211	0.181892	1.81903	0.346482
rs9920	CAV1	binding	7	115987328	167	132	33	2	94\24\1	38\9\1	dom	0.60334	0.210688	1.72776	0.346562
rs2075912	RET	binding	10	42942223	167	118	47	2	81\37\1	37\10\1	dom	1.55615	0.613282	3.9486	0.351949
rs17147016	UGT2A3	binding	4	69829815	167	110	52	5	80\34\5	30\18\0	dom	0.664708	0.277515	1.59212	0.35945
rs197377	DDX20	processing	1	112093167	167	109	54	4	77\39\3	32\15\1	dom	1.50027	0.627734	3.58562	0.361503
rs8065843	FLJ35220	binding	17	76024941	167	98	55	14	69\38\12	29\17\2	rec	2.21785	0.400132	12.2931	0.361957
rs17259350	CA9	binding	9	35672585	167	132	33	2	91\26\2	41\7\0	dom	1.61403	0.566816	4.59601	0.369907
rs9473029	TNFRSF21	binding	6	47308102	167	153	14	0	107\12\0	46\2\0	dom	2.18294	0.396036	12.0323	0.370037
rs1133026	HSPB8	binding	12	118116730	167	96	61	10	72\40\7	24\21\3	dom	0.688867	0.302594	1.56823	0.374559
rs7154948	BAG5	binding	14	103092697	166	63	77	26	47\55\17	16\22\9	rec	0.62597	0.218811	1.79077	0.382381
rs1476215	FGF2	binding	4	124037721	167	152	14	1	107\12\0	45\2\1	dom	2.03676	0.412505	10.0566	0.382603
rs3792830	RNASEN	processing	5	31452005	167	155	11	1	112\6\1	43\5\0	dom	0.516699	0.114217	2.33745	0.391212
rs3805500	RNASEN	processing	5	31498734	164	76	69	19	51\51\15	25\18\4	add	1.30151	0.710162	2.38527	0.393875
rs4796033	RAD51L3	binding	17	30457600	167	132	33	2	92\26\1	40\7\1	dom	1.57639	0.532229	4.66904	0.411334
rs10773831	RAN	processing	12	129929869	167	77	74	16	51\55\13	26\19\3	add	1.31877	0.680908	2.55417	0.411976
rs3194726	ATP5L	binding	11	117785146	167	139	27	1	96\22\1	43\5\0	dom	1.66236	0.492047	5.61619	0.413228
rs7735863	RNASEN	processing	5	31522297	167	139	26	2	101\16\2	38\10\0	dom	0.65946	0.239383	1.8167	0.420679
rs1167829	PMS2L3	binding	7	75002954	167	95	65	7	67\47\5	28\18\2	dom	0.697959	0.290578	1.67647	0.421226
rs3732360	NR1I2	binding	3	121019271	167	95	63	9	66\47\6	29\16\3	rec	0.455489	0.0668787	3.10219	0.421754
rs10900596	MDM4	binding	1	202789080	167	87	66	14	60\49\10	27\17\4	dom	1.43168	0.592173	3.46131	0.425629
rs2227301	XPO5	processing	6	43593261	167	105	58	4	77\40\2	28\18\2	dom	0.706043	0.299708	1.66328	0.425926
rs2854464	ACVR1B	binding	12	50675158	167	90	68	9	67\45\7	23\23\2	add	0.775107	0.393248	1.52777	0.461831
rs6941583	POLH	binding	6	43690069	167	161	6	0	114\5\0	47\1\0	dom	2.40632	0.21673	26.717	0.474637
rs669702	RNASEN	processing	5	31427163	167	133	31	3	95\23\1	38\8\2	dom	0.686075	0.242771	1.93886	0.477192
rs12507078	ADH6	binding	4	100344891	167	134	32	1	97\21\1	37\11\0	dom	0.704523	0.268	1.85206	0.477572
rs446059	DGCR8	processing	22	18439763	167	150	17	0	106\13\0	44\4\0	dom	1.6232	0.423291	6.22451	0.479969
rs4842194	RXRA	binding	9	136470381	167	69	83	15	48\62\9	21\21\6	rec	0.607582	0.151799	2.43187	0.481349
rs6854081	FGF2	binding	4	124036157	167	130	35	2	90\28\1	40\7\1	dom	1.43994	0.518537	3.99862	0.484131
rs11594179	SUFU	binding	10	104382570	167	109	47	11	79\33\7	30\14\4	rec	0.580866	0.123307	2.73631	0.492091
rs197412	DDX20	processing	1	112110476	167	63	87	17	44\63\12	19\24\5	dom	1.35413	0.570208	3.21577	0.492096
rs1126772	SPP1	binding	4	89123210	167	108	53	6	75\39\5	33\14\1	dom	1.33793	0.572775	3.12521	0.50123
rs12186785	RNASEN	processing	5	31446365	164	140	23	1	99\16\1	41\7\0	dom	0.679286	0.219232	2.10475	0.502726
rs573971	MLL	binding	11	117898606	167	113	49	5	79\36\4	34\13\1	dom	1.3518	0.555013	3.29246	0.506899
rs7572	CD34	binding	1	206126632	167	98	62	7	69\45\5	29\17\2	dom	1.34314	0.559926	3.22188	0.508717
rs107822	RING1	binding	6	33283553	167	103	52	12	74\35\10	29\17\2	rec	1.80609	0.306275	10.6504	0.513773
rs11663629	MBD1	binding	18	46049627	167	132	33	2	91\26\2	41\7\0	dom	1.42263	0.486945	4.15625	0.519299
rs7499	COL18A1	binding	21	45756756	167	65	77	25	46\55\18	19\22\7	add	0.825113	0.455403	1.49497	0.526122
rs16849151	FLJ38991	binding	4	74141413	167	122	40	5	88\29\2	34\11\3	dom	0.763966	0.306396	1.90487	0.563562
rs10787498	CASP7	binding	10	115479640	167	85	66	16	61\47\11	24\19\5	rec	1.44999	0.39682	5.2983	0.574126
rs2276635	ATG9A	binding	2	219795685	167	147	19	1	104\14\1	43\5\0	dom	1.46522	0.377366	5.68909	0.580997
rs17408716	RNASEN	processing	5	31503709	167	130	37	0	92\27\0	38\10\0	dom	0.753603	0.271258	2.09364	0.587387
rs1187642	DICER1	processing	14	94615340	167	80	64	23	54\48\17	26\16\6	add	1.17479	0.645895	2.13677	0.597646
rs11263830	EIF2C1	binding	1	36118385	167	141	25	1	99\19\1	42\6\0	dom	1.38306	0.409992	4.66556	0.601155
rs10805564	RNASEN	processing	5	31427528	167	52	88	27	38\64\17	14\24\10	dom	0.789373	0.324914	1.91777	0.601518
rs17695156	SP1	binding	12	52092922	167	142	24	1	102\16\1	40\8\0	dom	0.751974	0.253682	2.22903	0.607141
rs7330	CDKN1B	binding	12	12766184	167	59	80	28	42\57\20	17\23\8	dom	0.79946	0.334957	1.90811	0.614076
rs417309	DGCR8	processing	22	18478544	166	140	26	0	100\18\0	40\8\0	dom	1.33314	0.430372	4.12961	0.618169
rs739837	VDR	binding	12	46524488	167	47	79	41	34\56\29	13\23\12	rec	1.29466	0.46368	3.6149	0.622051
rs12889916	SSTR1	binding	14	37749831	167	94	63	10	67\44\8	27\19\2	rec	1.60055	0.239158	10.7116	0.627717
rs3917329	IL1R1	binding	2	102162295	167	147	20	0	107\12\0	40\8\0	dom	0.735667	0.211965	2.55328	0.62873
rs1047920	SNAI1	binding	20	48038514	167	140	27	0	97\22\0	43\5\0	dom	1.35309	0.396353	4.61925	0.62931
rs17410035	RNASEN	processing	5	31576899	167	73	79	15	53\55\11	20\24\4	dom	0.818422	0.359455	1.86342	0.633135
rs2740349	GEMIN4	processing	17	595248	167	114	48	5	79\35\5	35\13\0	dom	1.24999	0.498428	3.1348	0.634318
rs9532558	FOXO1A	binding	13	40031015	167	161	6	0	116\3\0	45\3\0	dom	1.77107	0.164537	19.0637	0.637313
rs1057035	DICER1	processing	14	94623895	167	74	72	21	48\57\14	26\15\7	dom	1.21964	0.533115	2.79022	0.638185
rs11584005	EIF2C1	binding	1	36120161	167	156	11	0	111\8\0	45\3\0	dom	0.686563	0.141553	3.32999	0.640656
rs4988514	SST	binding	3	188869525	167	141	22	4	100\17\2	41\5\2	dom	1.33142	0.397783	4.45637	0.642368
rs7245	NDUFA6	binding	22	40811795	167	49	82	36	36\57\26	13\25\10	dom	0.816421	0.340676	1.95653	0.649224
rs3744741	GEMIN4	processing	17	595982	167	128	34	5	92\23\4	36\11\1	dom	0.803268	0.309854	2.0824	0.652183
rs8946	BAG3	binding	10	121427002	166	61	78	27	42\55\21	19\23\6	rec	1.33119	0.383532	4.62039	0.652299
rs4016	PGRMC2	binding	4	129409930	167	78	75	14	57\52\10	21\23\4	rec	1.41957	0.307017	6.56371	0.653824
rs8078549	ERN1	binding	17	59560099	167	164	3	0	117\2\0	47\1\0	dom	2.14691	0.0758047	60.8036	0.654256
rs17784006	DICER1	processing	14	94631361	167	147	17	3	104\13\2	43\4\1	dom	0.750496	0.210052	2.68145	0.658649
rs17330637	BIRC4	binding	X	122871386	167	120	32	15	83\25\11	37\7\4	dom	1.24688	0.464647	3.34598	0.66132
rs1042489	BIRC5	binding	17	73731801	167	60	85	22	40\62\17	20\23\5	add	1.14966	0.609231	2.16947	0.666872
rs10913632	ANGPTL1	binding	1	177086176	167	136	30	1	95\23\1	41\7\0	dom	1.26619	0.428468	3.74178	0.669447
rs15864	GSTM3	binding	1	110094379	162	85	58	19	62\41\13	23\17\6	dom	1.20685	0.509052	2.8612	0.669454
rs724710	BCL2L11	binding	2	111624162	167	75	75	17	52\54\13	23\21\4	rec	1.35041	0.332354	5.48695	0.674503
rs12881840	DICER1	processing	14	94637756	167	160	6	1	115\3\1	45\3\0	dom	0.656891	0.0920251	4.68901	0.675171
rs872396	RAN	processing	12	129913765	167	132	33	2	96\21\2	36\12\0	dom	0.808115	0.297034	2.19857	0.676522
rs1042992	BNIP3L	binding	8	26325108	167	114	47	6	82\34\3	32\13\3	dom	0.830024	0.343217	2.0073	0.679254
rs17287964	XPO5	processing	6	43634715	167	133	33	1	93\25\1	40\8\0	dom	1.24802	0.435055	3.58012	0.680298
rs2291778	GEMIN4	processing	17	600568	167	145	20	2	104\13\2	41\7\0	dom	0.774924	0.225525	2.66271	0.685557
rs3095825	RNASEN	processing	5	31476146	167	101	63	3	72\47\0	29\16\3	dom	1.18355	0.486685	2.8782	0.710142
rs1048201	FGF2	binding	4	124033758	167	119	46	2	82\35\2	37\11\0	dom	1.17738	0.479142	2.89314	0.721854
rs3805525	RNASEN	processing	5	31437710	167	50	83	34	35\63\21	15\20\13	rec	0.829383	0.289729	2.3742	0.727373
rs3276	IGFBP5	binding	2	217245243	167	154	13	0	111\8\0	43\5\0	dom	0.773018	0.180941	3.30251	0.728226
rs546782	FGF9	binding	13	21173946	167	124	38	5	89\27\3	35\11\2	dom	0.850534	0.336005	2.15297	0.732616
rs5005121	RRM2B	binding	8	103288260	167	148	17	2	105\12\2	43\5\0	dom	1.2322	0.36424	4.16845	0.737028
rs9606248	DGCR8	processing	22	18467539	167	98	63	6	70\46\3	28\17\3	dom	0.862218	0.35739	2.08014	0.741456
rs8139591	DGCR8	processing	22	18473317	167	98	63	6	70\46\3	28\17\3	dom	0.862218	0.35739	2.08014	0.741456
rs139999	TXN2	binding	22	35193321	167	136	29	2	97\21\1	39\8\1	dom	1.19203	0.404517	3.51269	0.750049
rs3088440	CDKN2A	binding	9	21958159	164	138	24	2	100\17\1	38\7\1	dom	1.18976	0.374313	3.78168	0.768385
rs1187652	DICER1	processing	14	94624958	167	153	14	0	108\11\0	45\3\0	dom	0.79289	0.158264	3.97232	0.777739
rs12318549	RAN	processing	12	129931121	167	132	30	5	92\25\2	40\5\3	dom	1.16223	0.406285	3.32468	0.779211
rs720014	DGCR8	processing	22	18478882	167	99	61	7	70\44\5	29\17\2	dom	0.884433	0.370222	2.11284	0.782241
rs3757	DGCR8	processing	22	18479331	167	99	61	7	70\44\5	29\17\2	dom	0.884433	0.370222	2.11284	0.782241
rs1633445	DGCR8	processing	22	18480596	167	99	61	7	70\44\5	29\17\2	dom	0.884433	0.370222	2.11284	0.782241
rs4661	GPX3	binding	5	150388508	167	147	19	1	106\12\1	41\7\0	dom	0.844082	0.250854	2.84019	0.784237
rs443039	RICTOR	binding	5	38976615	167	163	4	0	116\3\0	47\1\0	dom	0.692172	0.0439926	10.8905	0.793577
rs17600346	TNFSF10	binding	3	173706676	167	148	18	1	106\13\0	42\5\1	dom	1.19038	0.284086	4.98798	0.811567
rs4867329	RNASEN	processing	5	31471384	167	50	76	41	35\58\26	15\18\15	rec	0.897555	0.339669	2.37174	0.827427
rs1127687	CASP7	binding	10	115480099	166	97	58	11	71\40\8	26\18\3	rec	1.2	0.22254	6.47072	0.832048
rs16869269	RRM2B	binding	8	103288805	167	132	31	4	94\21\4	38\10\0	dom	0.904206	0.337666	2.4213	0.84119
rs1048691	CDK4	binding	12	56439215	167	112	49	6	77\37\5	35\12\1	dom	1.09748	0.440435	2.73472	0.84173
rs1888087	ANGPT4	binding	20	801435	167	141	26	0	100\19\0	41\7\0	dom	1.12059	0.363413	3.45538	0.842908
rs3747238	SMC1L2	binding	22	44118760	167	59	75	33	41\55\23	18\20\10	dom	1.09093	0.451518	2.63585	0.846673
rs2073778	DGCR8	processing	22	18454575	167	128	37	2	94\24\1	34\13\1	dom	0.912011	0.354266	2.34785	0.848601
rs720012	DGCR8	processing	22	18478582	167	128	37	2	94\24\1	34\13\1	dom	0.912011	0.354266	2.34785	0.848601
rs10035440	RNASEN	processing	5	31575220	167	107	56	4	79\37\3	28\19\1	dom	0.924382	0.392477	2.17715	0.857231
rs7695605	TLR2	binding	4	154854886	167	98	63	6	67\48\4	31\15\2	dom	1.08096	0.45224	2.58376	0.860998
rs1042064	EPHX2	binding	8	27458049	167	94	60	13	67\44\8	27\16\5	rec	0.887205	0.221373	3.55569	0.865822
rs1042032	EPHX2	binding	8	27457991	166	94	59	13	67\43\8	27\16\5	rec	0.890251	0.222199	3.56684	0.869601
rs6537355	SMAD1	binding	4	146622042	167	132	32	3	94\23\2	38\9\1	dom	0.921879	0.346068	2.45576	0.870742
rs3790611	WNT2B	binding	1	112869315	167	84	72	11	58\53\8	26\19\3	rec	1.14733	0.216619	6.07689	0.871631
rs2969	IGF2BP1	binding	17	44483246	167	96	58	13	68\42\9	28\16\4	rec	1.12612	0.25168	5.03873	0.87653
rs563002	DDX20	processing	1	112118658	167	111	51	5	79\37\3	32\14\2	dom	0.933534	0.387882	2.24678	0.878016
rs2273368	WNT2B	binding	1	112865294	167	118	41	8	87\27\5	31\14\3	dom	1.06262	0.431391	2.61751	0.894934
rs1047635	GPX7	binding	1	52847120	166	50	80	36	35\57\26	15\23\10	rec	0.94463	0.359942	2.47908	0.907882
rs12855	CDKN2C	binding	1	51212681	167	137	29	1	97\21\1	40\8\0	dom	1.0674	0.352766	3.22977	0.908072
rs9333555	POLH	binding	6	43689913	167	154	13	0	110\9\0	44\4\0	dom	1.08638	0.21619	5.45923	0.919879
rs1045261	CD4	binding	12	6799898	166	135	30	1	97\21\0	38\9\1	dom	0.955844	0.335694	2.72164	0.932588
rs7712155	RNASEN	processing	5	31479321	167	108	54	5	75\41\3	33\13\2	dom	1.03115	0.422215	2.51833	0.946314
rs11624081	DICER1	processing	14	94651714	167	130	34	3	92\25\2	38\9\1	dom	1.0286	0.380801	2.77841	0.955643
rs7669660	ADH5	binding	4	100211625	167	132	33	2	93\24\2	39\9\0	dom	1.0165	0.354436	2.91524	0.975718
rs16901165	RNASEN	processing	5	31475616	167	147	19	1	105\13\1	42\6\0	dom	0.984536	0.285944	3.38986	0.98029
rs2057606	EIF2C1	binding	1	36158411	167	164	3	0	116\3\0	48\0\0	NA	NA	NA	NA	NA
rs617673	EIF2C1	binding	1	36167702	167	165	2	0	119\0\0	46\2\0	NA	NA	NA	NA	NA
rs7214055	EZH1	binding	17	38106697	167	166	1	0	119\0\0	47\1\0	NA	NA	NA	NA	NA
MOI, best model of inheritance; L95% and U95%, lowest and highest ORs, respectively, within 95% confidence interval
*# Adjusted for age, sex, clinical stage, performance status, smoking status, radiation therapy type, radiation treatment type and dose and lung function
